# Supplementary material for: Inferring RNA sequence preferences for poorly studied RNA-binding proteins based on co-evolution
Source: BMC Bioinformatics. 2018 Mar 12;19:96. doi: 10.1186/s12859-018-2091-8 (PMC5848454; doi:10.1186/s12859-018-2091-8)
Supplement: Supplementary file 1 — Supplementary Data. The excel document contains the Supplementary Data about the performances of different methods on InVitro, InVivoRay and InVivoAURA datasets, as well as the composition of each datasets (including species and RNA-binding domain information). (XLSX 32 kb) [file 12859_2018_2091_MOESM1_ESM.xlsx]

## Sheet: performance_inVitro_dataset
Name	Species	Group	Domains	RCK	DeepBind	Ray_et_al	1NN	KNN
RNCMPT00001	Homo_sapiens	Animal	RRM	0.505111	0.469	0.259	0.274024	0.274024
RNCMPT00002	Homo_sapiens	Animal	KH	0.596717	0.596	0.458	0.00754735	0.0154114
RNCMPT00003	Drosophila_melanogaster	Animal	RRM	0.304154	0.355	0.164	0.277175	0.277175
RNCMPT00004	Homo_sapiens	Animal	RRM	0.603243	0.584	0.198	0.405978	0.40654
RNCMPT00005	Caenorhabditis_elegans	Animal	RRM	0.540814	0.278	0.118	0.36722	0.399923
RNCMPT00006	Drosophila_melanogaster	Animal	RRM	0.350383	0.456	0.255	-0.0534261	0.0922319
RNCMPT00007	Drosophila_melanogaster	Animal	KH	0.466487	0.482	0.251	-0.0464013	0.012612
RNCMPT00008	Drosophila_melanogaster	Animal	RRM	0.583217	0.616	0.299	0.27616	0.27616
RNCMPT00009	Drosophila_melanogaster	Animal	RRM	0.386895	0.356	0.11	0.0898144	0.106776
RNCMPT00010	Drosophila_melanogaster	Animal	RRM	0.478206	0.326	0.112	0.12991	0.12991
RNCMPT00011	Drosophila_melanogaster	Animal	KH	0.278842	0.246	0.113	0.00440269	0.011969
RNCMPT00012	Homo_sapiens	Animal	RRM	0.320053	0.292	0.136	0.21382	0.21382
RNCMPT00013	Homo_sapiens	Animal	RRM	0.294452	0.206	0.088	0.154639	0.194998
RNCMPT00014	Caenorhabditis_elegans	Animal	RRM	0.500299	0.552	0.29	0.333589	0.383014
RNCMPT00015	Drosophila_melanogaster	Animal	KH	0.409349	0.442	0.132	0.140212	0.194202
RNCMPT00016	Homo_sapiens	Animal	KH	0.604782	0.599	0.154	0.26715	0.408459
RNCMPT00017	Caenorhabditis_elegans	Animal	RRM	0.566663	0.56	0.428	0.42544	0.42544
RNCMPT00018	Homo_sapiens	Animal	RRM	0.493136	0.395	0.082	-0.0616071	-0.0337573
RNCMPT00020	Homo_sapiens	Animal	KH	0.400277	0.13	0.054	0.192797	0.288579
RNCMPT00021	Homo_sapiens	Animal	RRM	0.503332	0.362	0.171	0.142299	0.142299
RNCMPT00022	Homo_sapiens	Animal	RRM	0.682557	0.694	0.285	0.441115	0.456268
RNCMPT00023	Homo_sapiens	Animal	RRM	0.651745	0.647	0.19	0.334029	0.420904
RNCMPT00024	Homo_sapiens	Animal	RRM	0.642288	0.645	0.237	0.389633	0.439138
RNCMPT00025	Homo_sapiens	Animal	RRM	0.473892	0.455	0.252	0.377867	0.38818
RNCMPT00026	Homo_sapiens	Animal	KH	0.549717	0.376	0.106	0.263671	0.281114
RNCMPT00028	Drosophila_melanogaster	Animal	RRM	0.364262	0.207	0.085	0.175163	0.204489
RNCMPT00029	Drosophila_melanogaster	Animal	RRM	0.494291	0.468	0.241	0.336738	0.351929
RNCMPT00031	Saccharomyces_cerevisiae	Fungi	RRM	0.286674	0.318	0.185	0.0704178	0.0714102
RNCMPT00032	Homo_sapiens	Animal	RRM	0.45699	0.482	0.229	0.355777	0.370832
RNCMPT00034	Homo_sapiens	Animal	KH	0.502706	0.517	0.185	0.270991	0.291382
RNCMPT00037	Homo_sapiens	Animal	RRM	0.566639	0.565	0.12	0.021251	0.021251
RNCMPT00040	Drosophila_melanogaster	Animal	RRM	0.466045	0.418	0.236	0.343681	0.343681
RNCMPT00041	Homo_sapiens	Animal	RRM	0.562383	0.559	0.229	0.366199	0.380778
RNCMPT00043	Homo_sapiens	Animal	RRM	0.578287	0.609	0.196	0.482476	0.506717
RNCMPT00044	Homo_sapiens	Animal	KH	0.181794	0.164	0.054	0.115275	0.127191
RNCMPT00045	Homo_sapiens	Animal	RRM	0.435635	0.266	0.066	-0.0308517	-0.0308517
RNCMPT00047	Homo_sapiens	Animal	KH	0.0490014	0.013	0.006	0.00460359	0.0471088
RNCMPT00049	Homo_sapiens	Animal	RRM	0.613265	0.571	0.174	0.253957	0.255484
RNCMPT00050	Homo_sapiens	Animal	RRM	0.61717	0.624	0.198	-0.010457	0.23676
RNCMPT00053	Homo_sapiens	Animal	RRM	0.574451	0.569	0.297	-0.0762581	-0.0762581
RNCMPT00054	Homo_sapiens	Animal	RRM	0.517964	0.496	0.222	0.0979227	0.154245
RNCMPT00056	Homo_sapiens	Animal	RRM	0.361244	0.333	0.075	0.112892	0.112892
RNCMPT00057	Homo_sapiens	Animal	RRM	0.502552	0.469	0.197	0.290354	0.290354
RNCMPT00058	Drosophila_melanogaster	Animal	RRM	0.559249	0.532	0.219	0.330709	0.330709
RNCMPT00059	Drosophila_melanogaster	Animal	RRM	0.494563	0.483	0.218	0.0118046	0.299858
RNCMPT00060	Drosophila_melanogaster	Animal	RRM	0.44156	0.441	0.111	0.0299856	0.0391241
RNCMPT00061	Drosophila_melanogaster	Animal	RRM	0.530677	0.554	0.184	0.149925	0.149925
RNCMPT00062	Mus_musculus	Animal	KH	0.562474	0.55	0.142	0.0496741	0.0496741
RNCMPT00064	Homo_sapiens	Animal	RRM	0.40206	0.447	0.18	0.174458	0.204629
RNCMPT00065	Drosophila_melanogaster	Animal	KH	0.134645	0.158	0.077	0.0303727	0.0745155
RNCMPT00066	Drosophila_melanogaster	Animal	RRM	0.460126	0.515	0.26	-0.0211228	0.263017
RNCMPT00067	Homo_sapiens	Animal	RRM	0.453062	0.346	0.143	0.257749	0.293253
RNCMPT00068	Drosophila_melanogaster	Animal	RRM	0.508971	0.498	0.196	0.270537	0.30443
RNCMPT00069	Drosophila_melanogaster	Animal	RRM	0.502876	0.486	0.207	-0.00395579	0.0509227
RNCMPT00070	Homo_sapiens	Animal	RRM	0.475317	0.478	0.174	0.245494	0.245494
RNCMPT00071	Homo_sapiens	Animal	RRM	0.631386	0.616	0.249	0.446841	0.458024
RNCMPT00074	Homo_sapiens	Animal	RRM	0.326983	0.218	0.069	0.166245	0.166245
RNCMPT00076	Homo_sapiens	Animal	RRM	0.625129	0.376	0.174	0.407226	0.407226
RNCMPT00077	Homo_sapiens	Animal	RRM	0.559076	0.566	0.119	-0.0643606	0.353289
RNCMPT00078	Drosophila_melanogaster	Animal	RRM	0.522621	0.469	0.116	0.0308984	0.0442384
RNCMPT00079	Homo_sapiens	Animal	RRM	0.429452	0.467	0.24	0.352098	0.352098
RNCMPT00080	Drosophila_melanogaster	Animal	RRM	0.372499	0.295	0.138	0.232678	0.232678
RNCMPT00081	Caenorhabditis_elegans	Animal	RRM	0.563321	0.162	0.068	0.306923	0.354005
RNCMPT00087	Homo_sapiens	Animal	RRM	0.497824	0.506	0.248	0.0321781	0.243479
RNCMPT00091	Homo_sapiens	Animal	RRM	0.469622	0.275	0.067	0.18133	0.222042
RNCMPT00093	Drosophila_melanogaster	Animal	RRM	0.339497	0.363	0.125	0.213231	0.213231
RNCMPT00094	Drosophila_melanogaster	Animal	RRM	0.505828	0.366	0.184	0.0371428	0.233738
RNCMPT00095	Drosophila_melanogaster	Animal	RRM	0.450275	0.102	0.066	0.340965	0.340965
RNCMPT00096	Drosophila_melanogaster	Animal	RRM	0.438019	0.431	0.299	0.30062	0.307279
RNCMPT00099	Drosophila_melanogaster	Animal	RRM	0.447871	0.459	0.235	0.33828	0.33828
RNCMPT00100	Drosophila_melanogaster	Animal	RRM	0.464846	0.445	0.259	0.299252	0.299252
RNCMPT00112	Homo_sapiens	Animal	RRM	0.411062	0.358	0.151	0.180904	0.231727
RNCMPT00114	Drosophila_melanogaster	Animal	RRM	0.333427	0.285	0.138	0.266393	0.266393
RNCMPT00117	Homo_sapiens	Animal	RRM	0.413918	0.445	0.202	0.316627	0.315666
RNCMPT00118	Drosophila_melanogaster	Animal	KH	0.107113	0.129	0.105	0.0167748	0.0322156
RNCMPT00119	Drosophila_melanogaster	Animal	RRM	0.183762	0.22	0.189	0.0925969	0.0996055
RNCMPT00120	Drosophila_melanogaster	Animal	RRM	0.307086	0.339	0.202	0.232699	0.232699
RNCMPT00121	Drosophila_melanogaster	Animal	RRM	0.308471	0.348	0.227	0.276594	0.276594
RNCMPT00122	Drosophila_melanogaster	Animal	RRM	0.374032	0.364	0.175	0.305534	0.313085
RNCMPT00123	Drosophila_melanogaster	Animal	RRM	0.395581	0.461	0.29	0.347586	0.347586
RNCMPT00126	Drosophila_melanogaster	Animal	RRM	0.347284	0.309	0.213	0.212643	0.229994
RNCMPT00127	Drosophila_melanogaster	Animal	RRM	0.319381	0.319	0.129	0.214944	0.214944
RNCMPT00129	Drosophila_melanogaster	Animal	KH	0.358539	0.312	0.103	0.00225713	0.0839767
RNCMPT00131	Drosophila_melanogaster	Animal	RRM	0.262868	0.237	0.145	0.108936	0.108989
RNCMPT00132	Drosophila_melanogaster	Animal	RRM	0.323039	0.325	0.229	0.245857	0.246018
RNCMPT00133	Drosophila_melanogaster	Animal	RRM	0.39653	0.292	0.18	-0.0499663	-0.0499663
RNCMPT00134	Drosophila_melanogaster	Animal	RRM	0.571667	0.582	0.241	0.442989	0.442989
RNCMPT00136	Homo_sapiens	Animal	RRM	0.350835	0.364	0.195	0.215971	0.264551
RNCMPT00138	Drosophila_melanogaster	Animal	RRM	0.513105	0.498	0.184	0.151987	0.151987
RNCMPT00139	Drosophila_melanogaster	Animal	RRM	0.530068	0.559	0.329	0.364106	0.420788
RNCMPT00140	Drosophila_melanogaster	Animal	RRM	0.363126	0.375	0.098	0.03786	0.282099
RNCMPT00141	Drosophila_melanogaster	Animal	RRM	0.578259	0.598	0.142	0.0494576	0.364367
RNCMPT00142	Drosophila_melanogaster	Animal	KH	0.244313	0.115	0.035	0.147703	0.166963
RNCMPT00143	Drosophila_melanogaster	Animal	RRM	0.453685	0.446	0.135	0.101157	0.126706
RNCMPT00144	Drosophila_melanogaster	Animal	RRM	0.386175	0.314	0.093	-0.0352507	0.022027
RNCMPT00145	Drosophila_melanogaster	Animal	RRM	0.54954	0.552	0.293	0.428333	0.439074
RNCMPT00146	Drosophila_melanogaster	Animal	RRM	0.592775	0.248	0.115	0.306835	0.455012
RNCMPT00147	Drosophila_melanogaster	Animal	RRM	0.496078	0.113	0.041	0.103919	0.155861
RNCMPT00148	Drosophila_melanogaster	Animal	RRM	0.40678	0.353	0.083	0.0798646	0.105835
RNCMPT00149	Homo_sapiens	Animal	RRM	0.506695	0.183	0.048	-0.0114758	-0.0114758
RNCMPT00150	Homo_sapiens	Animal	RRM	0.397695	0.39	0.177	0.213904	0.230062
RNCMPT00151	Homo_sapiens	Animal	RRM	0.515059	0.499	0.218	0.267605	0.267605
RNCMPT00152	Homo_sapiens	Animal	RRM	0.457958	0.438	0.16	0.241533	0.241533
RNCMPT00153	Homo_sapiens	Animal	RRM	0.358503	0.243	0.083	0.21297	0.21297
RNCMPT00154	Homo_sapiens	Animal	RRM	0.233778	0.038	0.015	0.00646913	0.0355749
RNCMPT00155	Homo_sapiens	Animal	RRM	0.391858	0.465	0.181	0.267626	0.301169
RNCMPT00156	Homo_sapiens	Animal	RRM	0.560395	0.599	0.317	0.318406	0.334462
RNCMPT00157	Homo_sapiens	Animal	RRM	0.496862	0.563	0.311	0.0950775	0.256826
RNCMPT00158	Homo_sapiens	Animal	RRM	0.517848	0.054	0.029	0.428304	0.428304
RNCMPT00159	Homo_sapiens	Animal	RRM	0.35009	0.365	0.223	0.309644	0.309644
RNCMPT00160	Homo_sapiens	Animal	RRM	0.716644	0.7	0.482	0.506873	0.506873
RNCMPT00161	Homo_sapiens	Animal	KH	0.491854	0.181	0.06	0.269939	0.275888
RNCMPT00163	Homo_sapiens	Animal	RRM	0.261421	0.222	0.114	0.205081	0.218763
RNCMPT00164	Homo_sapiens	Animal	RRM	0.542678	0.564	0.134	0.120185	0.1227
RNCMPT00165	Homo_sapiens	Animal	RRM	0.531243	0.487	0.145	0.388127	0.388127
RNCMPT00166	Homo_sapiens	Animal	RRM	0.599322	0.568	0.212	0.417663	0.423185
RNCMPT00167	Homo_sapiens	Animal	RRM	0.530821	0.503	0.304	0.439759	0.447723
RNCMPT00168	Homo_sapiens	Animal	RRM	0.622199	0.61	0.468	0.477021	0.477021
RNCMPT00169	Homo_sapiens	Animal	KH	0.528164	0.542	0.172	0.348192	0.382472
RNCMPT00170	Homo_sapiens	Animal	RRM	0.448859	0.379	0.111	-0.0066662	0.0264488
RNCMPT00171	Homo_sapiens	Animal	RRM	0.606006	0.579	0.249	0.26994	0.26994
RNCMPT00173	Homo_sapiens	Animal	RRM	0.532758	0.514	0.23	0.373234	0.373234
RNCMPT00174	Drosophila_melanogaster	Animal	RRM	0.445909	0.445	0.157	0.222916	0.222916
RNCMPT00175	Drosophila_melanogaster	Animal	RRM	0.462106	0.342	0.13	0.29698	0.29698
RNCMPT00176	Homo_sapiens	Animal	RRM	0.591521	0.588	0.245	0.385525	0.385525
RNCMPT00178	Homo_sapiens	Animal	RRM	0.645876	0.579	0.243	0.346287	0.346287
RNCMPT00179	Caenorhabditis_elegans	Animal	RRM	0.637423	0.638	0.226	0.267255	0.460441
RNCMPT00180	Caenorhabditis_elegans	Animal	RRM	0.618497	0.621	0.393	0.449187	0.449187
RNCMPT00181	Caenorhabditis_elegans	Animal	RRM	0.547437	0.464	0.161	0.320398	0.381862
RNCMPT00182	Caenorhabditis_elegans	Animal	RRM	0.371267	0.214	0.082	0.223016	0.223016
RNCMPT00183	Caenorhabditis_elegans	Animal	RRM	0.614012	0.583	0.233	0.342166	0.363316
RNCMPT00184	Homo_sapiens	Animal	RRM	0.586504	0.625	0.263	0.416932	0.456001
RNCMPT00185	Homo_sapiens	Animal	KH	0.36299	0.229	0.101	0.246046	0.259357
RNCMPT00186	Homo_sapiens	Animal	KH	0.378438	0.331	0.138	0.192368	0.240022
RNCMPT00187	Homo_sapiens	Animal	RRM	0.404134	0.296	0.1	0.21275	0.21275
RNCMPT00197	Plasmodium_falciparum	Protist	RRM	0.523576	0.598	0.276	0.13111	0.226728
RNCMPT00199	Plasmodium_falciparum	Protist	RRM	0.634552	0.258	0.112	0.496846	0.496846
RNCMPT00200	Plasmodium_falciparum	Protist	RRM	0.189809	0.186	0.087	0.0874699	0.114606
RNCMPT00202	Plasmodium_falciparum	Protist	RRM	0.500228	0.273	0.064	-0.0515586	0.29317
RNCMPT00203	Plasmodium_falciparum	Protist	RRM	0.264296	0.175	0.079	0.151707	0.155379
RNCMPT00205	Rhizopus_oryzae	Fungi	RRM	0.749627	0.723	0.33	-0.0564384	0.549214
RNCMPT00206	Physcomitrella_patens	Plant	RRM	0.569077	0.484	0.149	-0.070646	0.0879924
RNCMPT00209	Neurospora_crassa	Fungi	RRM	0.646465	0.292	0.143	-0.00403759	0.436984
RNCMPT00212	Leishmania_major	Protist	RRM	0.511663	0.597	0.544	0.0350827	0.0635325
RNCMPT00215	Mus_musculus	Animal	KH	0.646128	0.649	0.211	0.327204	0.408103
RNCMPT00216	Trypanosoma_brucei	Protist	RRM	0.553617	0.552	0.35	0.0120636	0.155945
RNCMPT00217	Trypanosoma_brucei	Protist	RRM	0.61027	0.576	0.198	0.187508	0.237414
RNCMPT00218	Trypanosoma_brucei	Protist	RRM	0.32636	0.33	0.134	0.0641314	0.124189
RNCMPT00219	Trypanosoma_brucei	Protist	RRM	0.57682	0.603	0.35	0.0187872	0.0187872
RNCMPT00220	Trypanosoma_brucei	Protist	RRM	0.444506	0.405	0.125	0.181943	0.18742
RNCMPT00223	Leishmania_major	Protist	RRM	0.54262	0.576	0.251	-0.0308833	-0.0219745
RNCMPT00224	Danio_rerio	Animal	RRM	0.522285	0.544	0.439	-0.0297885	0.0952136
RNCMPT00225	Thalassiosira_pseudonana	Alga	RRM	0.478914	0.466	0.105	0.00189031	0.0250543
RNCMPT00226	Trichomonas_vaginalis	Protist	RRM	0.542377	0.528	0.241	0.120735	0.208774
RNCMPT00228	Physcomitrella_patens	Plant	RRM	0.261715	0.227	0.118	0.181033	0.19403
RNCMPT00229	Physcomitrella_patens	Plant	RRM	0.56613	0.567	0.165	-0.0583391	0.44771
RNCMPT00230	Trypanosoma_brucei	Protist	RRM	0.623116	0.469	0.158	0.15264	0.377039
RNCMPT00232	Schistosoma_mansoni	Animal	RRM	0.511448	0.549	0.158	-0.00179643	0.351957
RNCMPT00234	Plasmodium_falciparum	Protist	RRM	0.573792	0.606	0.315	0.0331925	0.0331925
RNCMPT00235	Plasmodium_falciparum	Protist	RRM	0.452077	0.349	0.161	0.008952	0.0964361
RNCMPT00236	Trichomonas_vaginalis	Protist	RRM	0.528725	0.505	0.186	0.359559	0.359559
RNCMPT00237	Physcomitrella_patens	Plant	RRM	0.426419	0.533	0.109	0.00386836	0.278301
RNCMPT00238	Neurospora_crassa	Fungi	RRM	0.739752	0.764	0.292	0.555475	0.680103
RNCMPT00239	Mus_musculus	Animal	KH	0.542751	0.401	0.11	0.361931	0.389061
RNCMPT00240	Plasmodium_falciparum	Protist	RRM	0.530802	0.544	0.259	-0.0336142	-0.0336142
RNCMPT00241	Homo_sapiens	Animal	RRM	0.639409	0.655	0.214	-0.0889262	-0.00462515
RNCMPT00245	Tetraodon_nigroviridis	Animal	RRM	0.631034	0.621	0.196	0.371246	0.390248
RNCMPT00246	Danio_rerio	Animal	KH	0.673333	0.646	0.267	0.305621	0.459511
RNCMPT00248	Danio_rerio	Animal	RRM	0.583312	0.438	0.16	-0.0558452	-0.0371002
RNCMPT00249	Phytophthora_ramorum	Protist	RRM	0.628139	0.599	0.242	0.382203	0.422747
RNCMPT00251	Trypanosoma_brucei	Protist	RRM	0.284563	0.078	0.033	-0.0129753	-0.0129753
RNCMPT00252	Trypanosoma_brucei	Protist	RRM	0.57593	0.57	0.216	0.308789	0.308789
RNCMPT00253	Trypanosoma_brucei	Protist	RRM	0.611026	0.611	0.225	0.328892	0.380869
RNCMPT00254	Leishmania_major	Protist	RRM	0.550875	0.575	0.301	0.0979141	0.268966
RNCMPT00255	Leishmania_major	Protist	RRM	0.625895	0.355	0.07	0.377558	0.471196
RNCMPT00256	Caenorhabditis_elegans	Animal	RRM	0.595183	0.578	0.241	0.513588	0.5174
RNCMPT00257	Trichomonas_vaginalis	Protist	RRM	0.594506	0.625	0.322	0.468709	0.468709
RNCMPT00258	Trichomonas_vaginalis	Protist	RRM	0.649662	0.199	0.056	-0.0450787	0.403811
RNCMPT00259	Trichomonas_vaginalis	Protist	RRM	0.517534	0.392	0.222	-0.101144	0.00109998
RNCMPT00261	Naegleria_gruberi	Protist	RRM	0.589412	0.594	0.395	0.0180813	0.0896285
RNCMPT00262	Ostreococcus_tauri	Plant	RRM	0.56502	0.291	0.101	0.356876	0.435313
RNCMPT00263	Ostreococcus_tauri	Plant	RRM	0.631055	0.653	0.261	0.118403	0.314224
RNCMPT00265	Aspergillus_nidulans	Fungi	KH	0.600245	0.639	0.173	0.224209	0.409573
RNCMPT00268	Homo_sapiens	Animal	RRM	0.624767	0.586	0.183	0.429342	0.460674
RNCMPT00269	Homo_sapiens	Animal	RRM	0.631854	0.621	0.262	0.326068	0.427808
RNCMPT00270	Drosophila_melanogaster	Animal	RRM	0.261835	0.021	0.009	0.181747	0.181747
RNCMPT00272	Drosophila_melanogaster	Animal	RRM	0.438737	0.426	0.243	0.239081	0.268253
RNCMPT00274	Homo_sapiens	Animal	RRM	0.521047	0.488	0.152	0.377229	0.412406
RNCMPT00278	Nematostella_vectensis	Animal	RRM	0.3692	0.077	0.045	0.181926	0.181926
RNCMPT00279	Gallus_gallus	Animal	RRM	0.541446	0.381	0.151	0.321675	0.321675
RNCMPT00280	Xenopus_tropicalis	Animal	RRM	0.31318	0.235	0.088	0.169732	0.169732
RNCMPT00281	Xenopus_tropicalis	Animal	RRM	0.517678	0.427	0.125	0.283473	0.291048
RNCMPT00282	Xenopus_tropicalis	Animal	RRM	0.455559	0.506	0.118	0.131063	0.131063
RNCMPT00283	Danio_rerio	Animal	RRM	0.61705	0.332	0.107	0.460873	0.467409
RNCMPT00284	Arabidopsis_thaliana	Plant	RRM	0.488882	0.419	0.204	0.318296	0.349077
RNCMPT00285	Tetraodon_nigroviridis	Animal	RRM	0.610856	0.497	0.19	0.4633	0.4633
RNCMPT00287	Aspergillus_nidulans	Fungi	RRM	0.345655	0.34	0.074	0.0538656	0.0561494
RNCMPT00288	Gallus_gallus	Animal	RRM	0.626774	0.561	0.164	0.260356	0.281008
RNCMPT00289	Xenopus_tropicalis	Animal	RRM	0.559313	0.085	0.036	0.331116	0.36045
RNCMPT00291	Gallus_gallus	Animal	RRM	0.536665	0.538	0.255	0.288564	0.288564

## Sheet: performance_inVivoRay_dataset
Name	Species	Group	Domains	RCK	DeepBind	1NN	KNN	KNN-RCKw7	0NN-RCKw7	KNN-RCKw7q
RNCMPT00022-hnRNPA1	Homo_sapiens	Animal	RRM	0.794452	0.7867	0.679411	0.694753	0.759466	0.777363	0.695833
RNCMPT00024-hnRNPA2B1	Homo_sapiens	Animal	RRM	0.63623	0.6196	0.552496	0.635809	0.596874	0.602733	0.640742
RNCMPT00032-ELAVL1_Hafner	Homo_sapiens	Animal	RRM	0.77982	0.844877	0.788863	0.769506	0.761513	0.741927	0.783184
RNCMPT00032-ELAVL1_Lebedeva	Homo_sapiens	Animal	RRM	0.717104	0.8247	0.828988	0.823017	0.713249	0.687303	0.79922
RNCMPT00032-ELAVL1_MNASE	Homo_sapiens	Animal	RRM	0.798781	0.866437	0.81691	0.796033	0.770148	0.749865	0.808696
RNCMPT00032-ELAVL1_Mukharjee	Homo_sapiens	Animal	RRM	0.860601	0.9053	0.887096	0.86534	0.864437	0.845909	0.873296
RNCMPT00047-QKI	Homo_sapiens	Animal	KH	0.858034	0.91465	0.682659	0.913062	0.703082	0.620167	0.866297
RNCMPT00076-TARDBP_iCLIP	Homo_sapiens	Animal	RRM	0.845553	0.947057	0.92905	0.92905	0.895695	0.786241	0.865415
RNCMPT00076-TARDBP_RIP	Homo_sapiens	Animal	RRM	0.504404	0.6224	0.622157	0.622157	0.51919	0.499274	0.519144
RNCMPT00077-TIA1	Homo_sapiens	Animal	RRM	0.640624	0.639225	0.344997	0.818051	0.606747	0.581636	0.667426
RNCMPT00077-TIAL1	Homo_sapiens	Animal	RRM	0.651409	0.661167	0.377553	0.829905	0.6221	0.598274	0.672855
RNCMPT00112-ELAVL1_Hafner	Homo_sapiens	Animal	RRM	0.633707	0.77873	0.790331	0.765359	0.561465	0.559936	0.757232
RNCMPT00112-ELAVL1_Lebedeva	Homo_sapiens	Animal	RRM	0.593082	0.800609	0.830204	0.817599	0.580531	0.56777	0.756627
RNCMPT00112-ELAVL1_MNASE	Homo_sapiens	Animal	RRM	0.64939	0.798263	0.810516	0.791404	0.5704	0.568205	0.779432
RNCMPT00112-ELAVL1_Mukharjee	Homo_sapiens	Animal	RRM	0.606034	0.849468	0.883319	0.862818	0.587954	0.6025	0.848706
RNCMPT00117-ELAVL1_Hafner	Homo_sapiens	Animal	RRM	0.648821	0.694731	0.790331	0.79647	0.606896	0.583122	0.782868
RNCMPT00117-ELAVL1_Lebedeva	Homo_sapiens	Animal	RRM	0.62891	0.77964	0.830204	0.831124	0.60002	0.563263	0.780012
RNCMPT00117-ELAVL1_MNASE	Homo_sapiens	Animal	RRM	0.666782	0.7199	0.810516	0.821218	0.618343	0.590705	0.805062
RNCMPT00117-ELAVL1_Mukharjee	Homo_sapiens	Animal	RRM	0.68005	0.80835	0.883319	0.889736	0.628387	0.607794	0.875098
RNCMPT00136-ELAVL1_Hafner	Homo_sapiens	Animal	RRM	0.590566	0.673987	0.790331	0.775703	0.541271	0.594197	0.77127
RNCMPT00136-ELAVL1_Lebedeva	Homo_sapiens	Animal	RRM	0.591734	0.7576	0.830204	0.822043	0.574862	0.546993	0.783384
RNCMPT00136-ELAVL1_MNASE	Homo_sapiens	Animal	RRM	0.597132	0.693148	0.810516	0.799667	0.542348	0.586651	0.793454
RNCMPT00136-ELAVL1_Mukharjee	Homo_sapiens	Animal	RRM	0.644002	0.785	0.883319	0.871137	0.62731	0.617862	0.863512
RNCMPT00163-SRSF1	Homo_sapiens	Animal	RRM	0.795269	0.872195	0.896949	0.902116	0.687138	0.700555	0.891525
RNCMPT00165-TIA1	Homo_sapiens	Animal	RRM	0.714098	0.808531	0.834304	0.834304	0.652337	0.680628	0.780075
RNCMPT00165-TIAL1	Homo_sapiens	Animal	RRM	0.723005	0.82073	0.853145	0.853145	0.651899	0.686029	0.804809
RNCMPT00268-PTBP1	Homo_sapiens	Animal	RRM	0.71291	0.88848	0.817899	0.872813	0.685911	0.69154	0.706162
RNCMPT00269-PTBP1	Homo_sapiens	Animal	RRM	0.678991	0.87829	0.807931	0.865142	0.647091	0.601125	0.646025
RNCMPT00274-ELAVL1_Hafner	Homo_sapiens	Animal	RRM	0.769098	0.824878	0.788863	0.776537	0.751577	0.746126	0.769837
RNCMPT00274-ELAVL1_Lebedeva	Homo_sapiens	Animal	RRM	0.727806	0.81952	0.828988	0.820546	0.696266	0.664189	0.772217
RNCMPT00274-ELAVL1_MNASE	Homo_sapiens	Animal	RRM	0.789624	0.848105	0.81691	0.805238	0.770517	0.757968	0.79412
RNCMPT00274-ELAVL1_Mukharjee	Homo_sapiens	Animal	RRM	0.839843	0.87178	0.887096	0.871501	0.827841	0.812466	0.860944
Note: need to first take averages for each of these 6 groups respectively: RNCMPT00032-*, RNCMPT00076-*, RNCMPT00112-*, RNCMPT00117-*, RNCMPT00136-*, and RNCMPT00274-*

## Sheet: performance_inVivoAURA_dataset
Name	Species	Group	Domains	RCK	DeepBind	1NN	KNN
RNCMPT00047-QKI	Homo_sapiens	Animal	KH	0.336	0.709	0.61	0.718
RNCMPT00032-ELAVL1	Homo_sapiens	Animal	RRM	0.746	0.7632	0.758	0.764
RNCMPT00112-ELAVL1	Homo_sapiens	Animal	RRM	0.7492	0.766	0.74	0.765
RNCMPT00117-ELAVL1	Homo_sapiens	Animal	RRM	0.742	0.773	0.74	0.756
RNCMPT00136-ELAVL1	Homo_sapiens	Animal	RRM	0.6644	0.685	0.74	0.757
RNCMPT00274-ELAVL1	Homo_sapiens	Animal	RRM	0.76	0.772	0.758	0.766
RNCMPT00009-NCL	Homo_sapiens	Animal	RRM	0.1708	0.588	0.728	0.7544
RNCMPT00094-TNRC6B	Homo_sapiens	Animal	RRM	0.4328	0.43	0.561	0.577
RNCMPT00179-TNRC6C	Homo_sapiens	Animal	RRM	0.2476	0.549	0.5	0.572
